# Supplementary material for: Development of Cellular Energy Metabolism During Differentiation of Human iPSCs into Cortical Neurons
Source: Mol Neurobiol. 2025 Nov 13;63(1):37. doi: 10.1007/s12035-025-05284-8 (PMC12615542; doi:10.1007/s12035-025-05284-8)
Supplement: Supplementary file 3 — Supplementary Material 3: Table of the 50 most differentially expressed proteins in iPSCs, iNs_D7 and iNs_D14. (XLSX 21.6 KB) [file 12035_2025_5284_MOESM3_ESM.xlsx]

## Sheet: Legend
Online Resource 3
Title:
Development of Cellular Energy Metabolism During Differentiation of Human iPSCs Into Cortical Neurons
Authors:
Šárka Danačíková1,2,3,4, Petr Pecina5, Alena Pecinová5, Jan Svoboda1, David Vondrášek6, Davide Alessandro Basello6, Tomáš Čajka7, Daniel Hadraba6, Tomáš Mráček5, Vladimír Kořínek3, Jakub Otáhal1,2*
1Department of Pathophysiology, Second Faculty of Medicine, Charles University, Prague, Czech
Republic
2Laboratory of Developmental Epileptology, Institute of Physiology of the Czech Academy of
Sciences, Prague, Czech Republic
3Laboratory of Cell and Developmental Biology, Institute of Molecular Genetics of the Czech
Academy of Sciences, Prague, Czech Republic
4Department of Physiology, Faculty of Science, Charles University, Prague, Czech Republic
5Laboratory of Bioenergetics, Institute of Physiology of the Czech Academy of Sciences, Prague, Czech Republic
6Laboratory of Biomathematics, Institute of Physiology of the Czech Academy of Sciences, Prague, Czech Republic
7Laboratory of Metabolomics, Institute of Physiology of the Czech Academy of Sciences, Prague, Czech Republic
Jakub Otáhal e-mail: jakub.otahal@lfmotol.cuni.cz
Online Resource 3
Table of the 50 most differentially expressed proteins (DEP), annotated by gene names and their corresponding UniProt/Swiss-Prot identifiers, with the highest fold change (log2FC) in iPSCs, iNs_D7, and iNs_D14

## Sheet: Top_50_DEPs
Gene	UniProt/Swiss-Prot	log2FC	p-value
NEFM	P07197	8.17723	1.56465e-14
L1TD1	Q5T7N2	-6.34113	7.72202e-14
CELF3	Q5SZQ8	6.71927	1.17867e-13
NAPB	Q9H115	7.41393	1.40329e-13
INA	Q16352	8.16383	2.68675e-13
NOVA2	Q9UNW9	6.69723	3.21957e-13
RUFY3	Q7L099	6.56953	3.32682e-13
PRPH	P41219	9.3304	3.8639e-13
NCAM1	P13591	5.1391	4.47242e-13
GPC2	Q8N158	4.00647	4.58351e-13
CNTN1	Q12860	5.99873	4.95281e-13
NEFL	P07196	8.25427	8.19253e-13
MACROD1	Q9BQ69	3.41513	8.3873e-13
AFAP1	Q8N556	4.40263	1.05432e-12
SPTBN2	O15020	3.1676	1.09664e-12
KIF5C	O60282	4.90637	1.20549e-12
FLNA	P21333	-4.5319	1.32976e-12
PODXL	O00592	-5.2215	1.38818e-12
ATL1	Q8WXF7	4.3564	1.45383e-12
ANK1	P16157	3.38373	1.77916e-12
FBLL1	A6NHQ2	6.15796	1.84231e-12
EBF3	Q9H4W6	6.40513	1.96532e-12
NOVA1	P51513	3.82723	2.00797e-12
KLC1	Q07866	3.37053	2.46692e-12
MPP2	Q14168	3.1981	2.75138e-12
L1CAM	P32004	4.3642	2.82019e-12
ATCAY	Q86WG3	5.28964	3.49405e-12
TUBB3	Q13509	5.43993	3.83771e-12
FLNC	Q14315	3.6245	4.23056e-12
LRCH2	Q5VUJ6	3.266	4.51703e-12
PLA2G6	O60733	5.76173	4.57255e-12
TOP2A	P11388	-4.43837	4.86412e-12
SLC4A8	Q2Y0W8	4.37367	4.9669e-12
ATAT1	Q5SQI0	4.22023	6.16218e-12
ATP9A	O75110	4.356	6.20051e-12
CPE	P16870	6.3687	6.42259e-12
PNPLA8	Q9NP80	5.24813	6.49308e-12
DNMT3B	Q9UBC3	-5.9263	7.13244e-12
DSG2	Q14126	-4.0865	7.54646e-12
CACNA2D1	P54289	2.8774	7.83958e-12
DLL3	Q9NYJ7	6.55573	8.16976e-12
MCM2	P49736	-3.62107	9.0519e-12
MROH1	Q8NDA8	2.89433	9.1902e-12
ELAVL4	P26378	4.53953	9.64827e-12
EPB41L3	Q9Y2J2	3.39197	9.73154e-12
GDAP1L1	Q96MZ0	5.77533	1.00548e-11
PSD3	Q9NYI0	3.41543	1.04035e-11
MCM5	P33992	-3.51633	1.05912e-11
ANKRD13A	Q8IZ07	2.9323	1.06414e-11
PLXNA2	O75051	5.01647	1.08362e-11
